# Supplementary material for: An evaluation model for interactive gaming furniture design based on parent-child behavior
Source: PLoS One. 2024 Jun 7;19(6):e0302713. doi: 10.1371/journal.pone.0302713 (PMC11161103; doi:10.1371/journal.pone.0302713)
Supplement: S1 File — (XLSX) [file pone.0302713.s001.xlsx]

## Sheet: 数据2
编码	取物易找	取物高度符合儿童人机尺寸	取物牢固稳定	Sufficient operating space	Safe to use	Support to sit on the ground game	Support to face to face game	Add scene simulation effect	Temporary storage	Prevent toys from falling	Easy to clean	Comfortable for both parties to use	Classified storage	The store height meets the size of a children's human machine	Achievements display	Firm and stable when storing		Code	Fetch	Play	Store
1	6	6	7	6	6	4	6	7	6	6	5	5	6	6	6	7		1	6.33333	5.66667	6.25
2	5	5	7	5	7	6	4	5	6	5	4	5	5	5	5	6		2	5.66667	5.22222	5.25
3	4	4	6	5	7	6	5	4	4	3	1	6	7	3	4	6		3	4.66667	4.55556	5
4	5	5	7	7	7	6	6	4	5	5	5	7	6	5	4	6		4	5.66667	5.77778	5.25
5	5	5	7	7	7	7	6	5	7	4	5	7	5	5	5	6		5	5.66667	6.11111	5.25
6	4	3	6	5	6	5	6	4	4	5	3	6	4	3	4	5		6	4.33333	4.88889	4
7	7	7	7	6	6	5	4	7	7	7	2	6	4	7	6	5		7	7	5.55556	5.5
8	6	6	6	6	7	4	7	6	6	7	6	7	6	6	6	5		8	6	6.22222	5.75
9	6	7	7	7	7	6	4	6	6	2	6	7	6	5	5	7		9	6.66667	5.66667	5.75
10	6	6	7	4	6	7	4	7	7	3	6	7	6	5	6	6		10	6.33333	5.66667	5.75
11	6	6	7	6	6	4	7	6	6	2	6	5	6	1	6	6		11	6.33333	5.33333	4.75
12	4	4	6	3	7	4	6	4	4	4	4	6	6	5	4	5		12	4.66667	4.66667	5
13	3	2	6	5	7	7	5	3	3	4	1	6	4	4	4	7		13	3.66667	4.55556	4.75
14	5	5	7	5	7	4	6	5	5	5	5	7	7	2	5	7		14	5.66667	5.44444	5.25
15	3	2	6	6	7	4	7	3	3	4	4	6	7	3	4	6		15	3.66667	4.88889	5
16	6	5	6	4	7	6	5	5	6	6	5	6	5	7	6	7		16	5.66667	5.55556	6.25
17	5	5	7	4	7	6	5	5	3	4	5	6	5	5	4	5		17	5.66667	5	4.75
18	7	7	6	3	7	6	5	7	7	5	7	5	7	6	6	5		18	6.66667	5.77778	6
19	7	7	7	4	6	5	5	4	7	6	7	6	7	7	6	7		19	7	5.55556	6.75
20	4	3	7	5	7	5	6	4	4	4	4	7	7	4	4	7		20	4.66667	5.11111	5.5
21	3	3	7	7	7	4	6	3	2	1	7	7	7	3	4	7		21	4.33333	4.88889	5.25
22	6	6	6	7	6	5	6	6	7	6	6	6	7	6	5	6		22	6	6.11111	6
23	2	3	7	3	6	4	5	7	2	3	2	6	4	3	4	6		23	4	4.22222	4.25
24	7	7	7	7	7	6	7	7	7	7	7	7	7	4	6	6		24	7	6.88889	5.75
25	7	7	7	6	7	7	6	7	6	7	5	7	7	7	5	6		25	7	6.44444	6.25
26	4	4	5	4	6	5	4	4	3	4	4	5	4	4	4	7		26	4.33333	4.33333	4.75
27	7	7	6	4	7	5	7	7	6	7	7	7	7	6	6	6		27	6.66667	6.33333	6.25
28	1	2	6	3	7	5	4	1	1	1	1	7	2	1	4	5		28	3	3.33333	3
29	4	4	6	6	6	7	6	1	4	3	4	6	4	4	4	6		29	4.66667	4.77778	4.5
30	6	6	5	3	6	5	4	6	6	5	5	7	6	6	6	6		30	5.66667	5.22222	6
31	4	4	6	5	6	6	7	2	1	4	3	7	5	5	4	5		31	4.66667	4.55556	4.75
32	5	4	6	5	7	6	7	3	4	6	4	6	5	4	5	6		32	5	5.33333	5
33	2	4	5	6	6	5	7	1	2	2	2	5	4	2	4	6		33	3.66667	4	4
34	7	7	5	5	7	7	6	7	7	1	7	7	2	7	6	6		34	6.33333	6	5.25
35	5	6	5	6	7	7	6	5	5	4	4	7	5	5	6	6		35	5.33333	5.66667	5.5
36	6	6	5	6	7	7	5	6	5	6	6	7	6	7	6	6		36	5.66667	6.11111	6.25
37	7	7	6	5	6	6	7	6	6	7	7	7	4	6	6	7		37	6.66667	6.33333	5.75
38	3	4	6	6	6	7	7	6	3	3	3	5	7	3	4	5		38	4.33333	5.11111	4.75
39	7	6	6	6	7	7	4	7	6	7	7	6	7	7	4	7		39	6.33333	6.33333	6.25
40	6	6	6	7	6	6	6	6	6	6	7	7	6	6	6	7		40	6	6.33333	6.25
41	4	4	5	5	6	5	5	4	4	4	3	5	7	2	4	6		41	4.33333	4.55556	4.75
42	2	3	6	6	6	7	7	2	2	3	1	5	4	2	4	7		42	3.66667	4.33333	4.25
43	6	6	6	5	7	7	7	6	6	3	5	7	6	5	6	6		43	6	5.88889	5.75
44	5	6	5	7	6	7	5	4	7	7	5	7	5	5	5	7		44	5.33333	6.11111	5.5
45	7	6	6	6	7	6	7	7	6	6	7	7	4	1	6	6		45	6.33333	6.55556	4.25
46	7	7	5	4	6	5	6	6	7	7	7	5	7	7	6	6		46	6.33333	5.88889	6.5
47	6	6	7	6	7	5	4	6	6	6	6	6	6	6	5	7		47	6.33333	5.77778	6
48	7	7	5	5	7	4	5	4	7	5	7	5	7	7	6	7		48	6.33333	5.44444	6.75
49	5	4	6	4	6	6	6	5	5	5	5	7	4	5	4	6		49	5	5.44444	4.75
50	7	7	5	3	7	7	7	7	1	7	7	6	6	7	6	6		50	6.33333	5.77778	6.25
51	5	6	5	7	7	7	6	5	5	6	5	7	5	5	5	6		51	5.33333	6.11111	5.25
52	5	5	5	7	7	7	6	5	5	5	5	7	5	5	5	6		52	5	6	5.25
53	7	7	5	5	7	7	7	7	7	7	7	7	7	7	6	7		53	6.33333	6.77778	6.75
54	7	7	5	5	7	6	7	7	7	7	7	7	7	2	6	6		54	6.33333	6.66667	5.25
55	5	6	6	6	6	4	4	7	5	5	5	5	5	5	6	6		55	5.66667	5.22222	5.5
56	3	4	5	4	7	7	5	2	2	3	3	7	5	3	5	6		56	4	4.44444	4.75
57	2	2	5	4	7	5	4	2	2	3	1	7	4	2	4	6		57	3	3.88889	4
58	3	2	5	6	6	4	7	6	3	3	2	5	7	3	4	6		58	3.33333	4.66667	5
59	6	6	7	5	6	5	4	7	6	6	6	6	6	6	6	6		59	6.33333	5.66667	6
60	3	3	7	6	7	4	5	2	1	3	3	6	7	4	4	5		60	4.33333	4.11111	5
61	6	6	5	7	7	7	6	5	6	5	6	7	7	6	6	6		61	5.66667	6.22222	6.25
62	6	6	5	7	7	7	6	6	6	6	3	7	6	6	6	6		62	5.66667	6.11111	6
63	2	2	6	7	7	5	4	2	2	2	2	6	3	2	4	6		63	3.33333	4.11111	3.75
64	5	5	6	5	7	6	6	5	5	5	6	7	5	4	5	6		64	5.33333	5.77778	5
65	6	6	7	3	6	5	6	6	6	7	5	6	6	6	6	7		65	6.33333	5.55556	6.25
66	7	7	5	7	7	6	5	7	6	7	6	7	7	7	6	6		66	6.33333	6.44444	6.5
67	6	5	5	7	7	7	6	6	5	3	6	7	4	7	6	6		67	5.33333	6	5.75
68	7	7	6	5	6	7	6	7	7	7	6	7	7	7	6	7		68	6.66667	6.44444	6.75
69	5	4	7	7	7	6	7	5	6	5	5	6	5	4	5	5		69	5.33333	6	4.75
70	4	4	6	7	7	5	7	4	5	3	4	7	5	4	1	6		70	4.66667	5.44444	4
71	7	7	7	6	7	6	5	7	7	1	6	7	7	7	6	5		71	7	5.77778	6.25
72	3	2	6	6	7	7	7	3	3	5	4	7	7	3	4	7		72	3.66667	5.44444	5.25
73	3	6	5	3	6	7	7	3	4	2	3	5	4	3	4	6		73	4.66667	4.44444	4.25
74	5	3	5	6	6	7	5	5	6	6	6	6	5	5	5	6		74	4.33333	5.88889	5.25
75	6	6	5	7	7	7	6	7	6	7	6	7	6	6	7	6		75	5.66667	6.66667	6.25
76	6	6	5	5	7	6	5	6	4	6	6	7	4	6	6	6		76	5.66667	5.77778	5.5
77	6	6	6	4	6	6	5	3	3	6	6	7	6	6	6	5		77	6	5.11111	5.75
78	7	7	6	5	7	6	4	7	7	7	7	6	7	7	6	7		78	6.66667	6.22222	6.75
79	7	7	6	5	6	7	6	4	6	7	7	5	6	7	6	7		79	6.66667	5.88889	6.5
80	5	5	6	7	6	7	4	5	5	5	6	5	5	5	5	6		80	5.33333	5.55556	5.25
81	6	6	6	5	6	5	6	6	5	7	6	6	6	6	4	6		81	6	5.77778	5.5
82	6	6	7	3	7	5	7	7	6	6	5	6	7	6	4	7		82	6.33333	5.77778	6
83	5	5	6	7	7	7	4	5	5	6	1	7	6	5	4	7		83	5.33333	5.44444	5.5
84	7	3	5	6	7	5	7	6	7	7	6	6	6	6	6	5		84	5	6.33333	5.75
85	3	4	5	7	7	5	7	2	3	2	5	5	3	3	4	7		85	4	4.77778	4.25
86	4	4	6	6	7	7	4	3	4	4	4	7	4	4	4	7		86	4.66667	5.11111	4.75
87	6	5	7	7	7	6	6	6	5	6	6	5	5	4	6	7		87	6	6	5.5
88	6	6	7	7	7	4	5	6	7	6	6	5	4	7	5	5		88	6.33333	5.88889	5.25
89	4	4	5	6	6	4	6	4	4	4	3	7	3	5	5	6		89	4.33333	4.88889	4.75
90	5	5	5	6	7	7	5	5	6	5	6	7	5	5	5	6		90	5	6	5.25
91	6	2	7	3	7	4	7	6	4	3	6	6	6	6	6	5		91	5	5.11111	5.75
92	4	4	6	6	7	6	6	6	4	3	4	6	4	4	5	6		92	4.66667	5.33333	4.75
93	6	6	5	6	7	7	6	7	6	6	6	7	7	2	5	6		93	5.66667	6.44444	5
94	2	6	7	4	6	5	6	2	7	2	2	6	4	1	5	5		94	5	4.44444	3.75
95	6	6	5	7	6	6	7	6	7	6	6	6	6	6	5	6		95	5.66667	6.33333	5.75
96	5	5	7	6	7	7	6	4	5	5	5	7	5	5	5	7		96	5.66667	5.77778	5.5
97	3	4	5	3	7	6	6	4	3	3	4	7	5	4	5	6		97	4	4.77778	5
98	6	6	5	3	7	5	5	6	7	6	7	7	5	6	5	7		98	5.66667	5.88889	5.75
99	2	2	5	7	6	7	7	2	2	2	6	6	2	2	4	7		99	3	5	3.75
100	7	7	7	4	6	6	7	7	6	7	7	6	7	7	5	5		100	7	6.22222	6
101	5	5	5	7	7	6	5	6	4	4	5	7	5	5	5	6		101	5	5.66667	5.25
102	6	6	5	7	7	7	6	7	6	6	6	7	6	6	6	6		102	5.66667	6.55556	6
103	6	6	5	3	7	6	7	6	5	5	6	6	6	5	6	6		103	5.66667	5.66667	5.75
104	5	5	6	4	7	5	7	5	5	4	5	6	5	4	5	6		104	5.33333	5.33333	5
105	7	6	5	4	6	4	4	7	7	7	7	7	7	6	6	6		105	6	5.88889	6.25
106	6	5	6	6	7	7	5	4	2	5	6	7	6	6	6	6		106	5.66667	5.44444	6
107	5	5	5	6	6	6	5	5	5	5	5	7	5	1	5	6		107	5	5.55556	4.25
108	4	4	6	5	6	5	7	4	3	6	5	7	5	4	4	6		108	4.66667	5.33333	4.75
109	6	6	5	6	7	6	6	6	6	5	6	7	6	7	5	6		109	5.66667	6.11111	6
110	7	7	7	4	6	4	6	7	4	3	7	5	7	7	5	5		110	7	5.11111	6
111	7	7	5	7	7	7	6	7	6	7	7	7	7	7	5	6		111	6.33333	6.77778	6.25
112	4	3	5	7	7	4	7	4	5	4	3	5	4	4	4	6		112	4	5.11111	4.5
113	7	7	5	3	6	7	5	7	7	3	7	7	7	7	5	6		113	6.33333	5.77778	6.25
114	5	4	7	6	7	5	6	5	5	5	5	5	5	5	5	7		114	5.33333	5.44444	5.5
115	5	5	7	5	6	6	7	6	5	5	5	5	6	5	5	6		115	5.66667	5.55556	5.5
116	4	4	6	3	6	7	4	4	4	4	4	7	3	5	4	5		116	4.66667	4.77778	4.25
117	7	7	5	5	6	7	7	7	6	7	6	7	6	1	5	6		117	6.33333	6.44444	4.5
118	5	6	6	5	7	6	5	3	5	5	5	7	5	5	5	6		118	5.66667	5.33333	5.25
119	4	7	6	5	7	5	5	4	5	5	6	7	5	5	5	6		119	5.66667	5.44444	5.25
120	5	7	7	4	7	6	7	5	5	6	6	7	5	4	5	6		120	6.33333	5.88889	5
121	5	7	6	5	7	6	5	3	4	4	5	7	4	3	3	7		121	6	5.11111	4.25
